# Supplementary material for: Structural Insights into Saccharomyces cerevisiae Msh4–Msh5 Complex Function Using Homology Modeling
Source: PLoS One. 2013 Nov 14;8(11):e78753. doi: 10.1371/journal.pone.0078753 (PMC3828297; doi:10.1371/journal.pone.0078753)
Supplement: Table S1 — Sequence to structure mapping for Msh4. (XLSX) [file pone.0078753.s005.xlsx]

## Sheet: Sheet1
Residue	Numbers as per	Numbers as per
	sequence file	structure file
MET	1	772
SER	2	773
GLU	3	774
SER	4	775
ASN	5	776
LEU	6	777
SER	7	778
SER	8	779
PHE	9	780
ILE	10	781
SER	11	782
THR	12	783
ASN	13	784
TYR	14	785
PHE	15	786
ASN	16	787
LEU	17	788
ARG	18	789
SER	19	790
ALA	20	791
ALA	21	792
ASN	22	793
SER	23	794
SER	24	795
ASN	25	796
SER	26	797
ILE	27	798
SER	28	799
LYS	29	800
PRO	30	801
SER	31	802
THR	32	803
LYS	33	804
LYS	34	805
SER	35	806
ILE	36	807
ARG	37	808
ASN	38	809
GLN	39	810
LYS	40	811
SER	41	812
PRO	42	813
THR	43	814
ASN	44	815
ILE	45	816
SER	46	817
SER	47	818
TRP	48	819
ALA	49	820
LEU	50	821
LYS	51	822
LYS	52	823
LYS	53	824
THR	54	825
LEU	55	826
GLN	56	827
ILE	57	828
ALA	58	829
GLU	59	830
THR	60	831
THR	61	832
TRP	62	833
GLU	63	834
ASN	64	835
ASN	65	836
GLU	66	837
LYS	67	838
ASP	68	839
SER	69	840
THR	70	841
HIS	71	842
SER	72	843
HIS	73	844
TYR	74	845
LEU	75	846
MET	76	847
THR	77	848
GLY	78	849
SER	79	850
MET	80	851
ALA	81	852
SER	82	853
ARG	83	854
THR	84	855
ALA	85	856
THR	86	857
SER	87	858
LEU	88	859
SER	89	860
ARG	90	861
TYR	91	862
SER	92	863
THR	93	864
ASN	94	865
ALA	95	866
SER	96	867
LEU	97	868
LEU	98	869
GLY	99	870
PRO	100	871
SER	101	872
ILE	102	873
ASP	103	874
CYS	104	875
VAL	105	876
LEU	106	877
CYS	107	878
CYS	108	879
ILE	109	880
TYR	110	881
GLU	111	882
VAL	112	883
PRO	113	884
ARG	114	885
ILE	116	886
SER	117	887
THR	118	888
ARG	119	889
ILE	120	890
GLY	121	891
LEU	122	892
CYS	123	893
ILE	124	894
ILE	125	895
ASN	126	896
CYS	127	897
ASN	128	898
THR	129	899
GLY	130	900
GLN	131	901
MET	132	902
TYR	133	903
LEU	134	904
SER	135	905
ASP	136	906
PHE	137	907
MET	138	908
ASP	139	909
SER	140	910
GLN	141	911
ILE	142	912
TYR	143	913
ILE	144	914
ARG	145	915
VAL	146	916
VAL	147	917
HIS	148	918
LYS	149	919
LEU	150	920
GLN	151	921
ILE	152	922
TYR	153	923
GLN	154	924
PRO	155	925
THR	156	926
GLU	157	927
ILE	158	928
LEU	159	929
ILE	160	930
PRO	161	931
SER	162	932
SER	163	933
SER	164	934
LEU	165	935
ALA	166	936
PRO	167	937
THR	168	938
VAL	169	939
SER	170	940
LYS	171	941
LEU	172	942
ALA	173	943
THR	174	944
MET	175	945
ILE	176	946
LYS	177	947
PHE	178	948
ASN	179	949
VAL	180	950
ALA	181	951
GLU	182	952
THR	183	953
VAL	184	954
LYS	185	955
ILE	186	956
GLU	187	957
GLU	188	958
GLY	189	959
SER	190	960
ARG	191	961
LYS	192	962
CYS	193	963
PHE	194	964
ASN	195	965
SER	196	966
GLN	197	967
ASP	198	968
GLY	199	969
LEU	200	970
ALA	201	971
ALA	202	972
THR	204	973
LYS	205	974
TYR	206	975
LEU	207	976
MET	208	977
ASP	209	978
ASP	210	979
THR	211	980
LYS	212	981
LYS	213	982
ASP	214	983
LEU	215	984
LYS	216	985
ILE	217	986
GLU	218	987
GLU	219	988
ILE	220	989
ILE	221	990
ASP	222	991
LYS	223	992
THR	224	993
PHE	225	994
ALA	226	995
LEU	227	996
CYS	228	997
ALA	229	998
ALA	230	999
SER	231	1000
ALA	232	1001
ALA	233	1002
ILE	234	1003
SER	235	1004
TYR	236	1005
MET	237	1006
GLU	238	1007
GLU	239	1008
ILE	240	1009
ILE	241	1010
SER	242	1011
LYS	243	1012
SER	244	1013
SER	245	1014
ARG	246	1015
ASN	247	1016
LEU	248	1017
ASN	249	1018
ALA	250	1019
PHE	251	1020
ARG	252	1021
LYS	253	1022
LEU	254	1023
ARG	255	1024
ILE	256	1025
GLN	257	1026
PHE	258	1027
GLU	259	1028
GLY	260	1029
THR	261	1030
GLU	262	1031
ASN	263	1032
MET	265	1033
LEU	266	1034
ILE	267	1035
ASP	268	1036
SER	269	1037
LYS	270	1038
THR	271	1039
VAL	272	1040
ARG	273	1041
GLY	274	1042
LEU	275	1043
GLU	276	1044
LEU	277	1045
VAL	278	1046
GLU	279	1047
ASN	280	1048
LYS	281	1049
LEU	282	1050
ASP	283	1051
LYS	284	1052
ASN	285	1053
GLY	286	1054
ILE	287	1055
SER	288	1056
LEU	289	1057
TRP	290	1058
LYS	291	1059
PHE	292	1060
LEU	293	1061
ASP	294	1062
THR	295	1063
THR	296	1064
SER	297	1065
THR	298	1066
LYS	299	1067
MET	300	1068
GLY	301	1069
GLN	302	1070
ARG	303	1071
SER	304	1072
LEU	305	1073
ARG	306	1074
ASN	307	1075
SER	308	1076
ILE	309	1077
LEU	310	1078
GLN	311	1079
PRO	312	1080
LEU	313	1081
THR	314	1082
ASP	315	1083
ARG	316	1084
GLY	317	1085
SER	318	1086
ILE	319	1087
GLU	320	1088
MET	321	1089
ARG	322	1090
LEU	323	1091
GLU	324	1092
ALA	325	1093
LEU	326	1094
GLU	327	1095
GLU	328	1096
LEU	329	1097
LYS	330	1098
ALA	331	1099
ASN	332	1100
ASP	333	1101
ASP	334	1102
LEU	335	1103
LEU	336	1104
GLN	337	1105
LYS	338	1106
LEU	339	1107
ARG	340	1108
LEU	341	1109
GLU	342	1110
MET	343	1111
LYS	344	1112
SER	345	1113
LEU	346	1114
PRO	347	1115
ASP	348	1116
LEU	349	1117
ASP	350	1118
LYS	351	1119
LEU	352	1120
PHE	353	1121
SER	354	1122
ARG	355	1123
LEU	356	1124
LEU	357	1125
CYS	358	1126
ILE	359	1127
ASN	360	1128
HIS	361	1129
SER	362	1130
ALA	363	1131
ILE	364	1132
LYS	365	1133
PRO	366	1134
ASP	367	1135
GLN	368	1136
ARG	369	1137
ILE	370	1138
ASN	371	1139
TYR	372	1140
VAL	373	1141
LEU	374	1142
LEU	375	1143
LEU	376	1144
LYS	377	1145
GLU	378	1146
THR	379	1147
LEU	380	1148
GLN	381	1149
SER	382	1150
VAL	383	1151
LYS	384	1152
SER	385	1153
LEU	386	1154
LYS	387	1155
ASP	388	1156
ALA	389	1157
LEU	390	1158
ASN	391	1159
ASP	392	1160
GLN	393	1161
LEU	394	1162
ILE	395	1163
GLN	396	1164
SER	397	1165
ARG	398	1166
LEU	399	1167
ILE	400	1168
SER	401	1169
GLU	402	1170
THR	403	1171
LYS	404	1172
LYS	405	1173
ILE	406	1174
PHE	407	1175
ASN	408	1176
ASN	409	1177
ASP	410	1178
ALA	411	1179
ILE	412	1180
MET	413	1181
GLU	414	1182
ILE	415	1183
GLU	416	1184
LYS	417	1185
LEU	418	1186
ILE	419	1187
ASN	420	1188
SER	421	1189
CYS	422	1190
ILE	423	1191
ASN	424	1192
GLU	425	1193
ASP	426	1194
CYS	427	1195
VAL	428	1196
TRP	429	1197
ALA	430	1198
SER	431	1199
SER	432	1200
ALA	433	1201
ILE	434	1202
GLN	435	1203
LEU	436	1204
LEU	437	1205
ASN	438	1206
GLN	439	1207
ARG	440	1208
SER	441	1209
TYR	442	1210
ALA	443	1211
VAL	444	1212
LYS	445	1213
SER	446	1214
ASP	447	1215
SER	448	1216
GLY	450	1217
LEU	451	1218
LEU	452	1219
ASP	453	1220
VAL	454	1221
SER	455	1222
ARG	456	1223
GLN	457	1224
ILE	458	1225
TYR	459	1226
LYS	460	1227
GLU	461	1228
VAL	462	1229
LYS	463	1230
GLU	464	1231
GLU	465	1232
PHE	466	1233
PHE	467	1234
ARG	468	1235
GLU	469	1236
VAL	470	1237
GLU	471	1238
ASP	472	1239
LEU	473	1240
THR	474	1241
ALA	475	1242
LYS	476	1243
ASN	477	1244
LYS	478	1245
ILE	479	1246
ASN	480	1247
LEU	481	1248
ASP	482	1249
HIS	483	1250
ASN	484	1251
TYR	485	1252
ASP	486	1253
SER	487	1254
ALA	488	1255
ARG	489	1256
GLY	490	1257
PHE	491	1258
TYR	492	1259
LEU	493	1260
ARG	494	1261
ILE	495	1262
LYS	496	1263
ARG	497	1264
GLN	498	1265
GLU	499	1266
PHE	500	1267
THR	501	1268
ASP	502	1269
ASP	503	1270
VAL	504	1271
ALA	505	1272
THR	506	1273
LEU	507	1274
PRO	508	1275
ASP	509	1276
PHE	511	1277
ILE	512	1278
SER	513	1279
ARG	514	1280
THR	515	1281
ILE	516	1282
LYS	517	1283
LYS	518	1284
ASN	519	1285
TYR	520	1286
ILE	521	1287
GLU	522	1288
CYS	523	1289
THR	524	1290
THR	525	1291
LEU	526	1292
ASN	527	1293
ILE	528	1294
ILE	529	1295
LYS	530	1296
LYS	531	1297
ASN	532	1298
ALA	533	1299
ARG	534	1300
LEU	535	1301
LYS	536	1302
GLU	537	1303
VAL	538	1304
MET	539	1305
GLU	540	1306
GLU	541	1307
ILE	542	1308
LEU	543	1309
LEU	544	1310
LEU	545	1311
SER	546	1312
GLU	547	1313
GLU	548	1314
THR	549	1315
VAL	550	1316
ASP	551	1317
GLU	552	1318
LEU	553	1319
LEU	554	1320
ASP	555	1321
LYS	556	1322
ILE	557	1323
ALA	558	1324
THR	559	1325
HIS	560	1326
ILE	561	1327
SER	562	1328
GLU	563	1329
LEU	564	1330
PHE	565	1331
MET	566	1332
ILE	567	1333
ALA	568	1334
GLU	569	1335
ALA	570	1336
VAL	571	1337
ALA	572	1338
ILE	573	1339
LEU	574	1340
ASP	575	1341
LEU	576	1342
VAL	577	1343
CYS	578	1344
SER	579	1345
PHE	580	1346
THR	581	1347
TYR	582	1348
ASN	583	1349
LEU	584	1350
LYS	585	1351
GLU	586	1352
ASN	587	1353
ASN	588	1354
TYR	589	1355
THR	590	1356
ILE	591	1357
PRO	592	1358
ILE	593	1359
PHE	594	1360
THR	595	1361
ASN	596	1362
ASN	597	1363
LEU	598	1364
LEU	599	1365
ILE	600	1366
ARG	601	1367
ASP	602	1368
SER	603	1369
ARG	604	1370
HIS	605	1371
PRO	606	1372
LEU	607	1373
LEU	612	1374
LYS	613	1375
ASN	614	1376
PHE	615	1377
VAL	616	1378
PRO	617	1379
ASN	618	1380
THR	619	1381
ILE	620	1382
SER	621	1383
SER	622	1384
THR	623	1385
LYS	624	1386
HIS	625	1387
SER	626	1388
SER	627	1389
SER	628	1390
LEU	629	1391
GLN	630	1392
ILE	631	1393
ILE	632	1394
THR	633	1395
GLY	634	1396
CYS	635	1397
ASN	636	1398
MET	637	1399
SER	638	1400
GLY	639	1401
LYS	640	1402
SER	641	1403
VAL	642	1404
TYR	643	1405
LEU	644	1406
LYS	645	1407
GLN	646	1408
VAL	647	1409
ALA	648	1410
LEU	649	1411
ILE	650	1412
CYS	651	1413
ILE	652	1414
MET	653	1415
ALA	654	1416
GLN	655	1417
MET	656	1418
GLY	657	1419
SER	658	1420
GLY	659	1421
ILE	660	1422
PRO	661	1423
ALA	662	1424
LEU	663	1425
TYR	664	1426
GLY	665	1427
SER	666	1428
PHE	667	1429
PRO	668	1430
VAL	669	1431
PHE	670	1432
LYS	671	1433
ARG	672	1434
LEU	673	1435
HIS	674	1436
ALA	675	1437
ARG	676	1438
VAL	677	1439
CYS	678	1440
SER	687	1441
ASN	688	1442
PHE	689	1443
GLY	690	1444
PHE	691	1445
GLU	692	1446
MET	693	1447
LYS	694	1448
GLU	695	1449
MET	696	1450
ALA	697	1451
TYR	698	1452
PHE	699	1453
LEU	700	1454
ASP	701	1455
ASP	702	1456
ILE	703	1457
ASN	704	1458
THR	705	1459
GLU	706	1460
THR	707	1461
LEU	708	1462
LEU	709	1463
ILE	710	1464
LEU	711	1465
ASP	712	1466
GLU	713	1467
LEU	714	1468
GLY	715	1469
ARG	716	1470
GLY	717	1471
SER	718	1472
SER	719	1473
ILE	720	1474
ALA	721	1475
ASP	722	1476
GLY	723	1477
PHE	724	1478
CYS	725	1479
VAL	726	1480
SER	727	1481
LEU	728	1482
ALA	729	1483
VAL	730	1484
THR	731	1485
GLU	732	1486
HIS	733	1487
LEU	734	1488
LEU	735	1489
ARG	736	1490
THR	737	1491
GLU	738	1492
ALA	739	1493
THR	740	1494
VAL	741	1495
PHE	742	1496
LEU	743	1497
SER	744	1498
THR	745	1499
HIS	746	1500
PHE	747	1501
GLN	748	1502
ASP	749	1503
ILE	750	1504
PRO	751	1505
LYS	752	1506
ILE	753	1507
MET	754	1508
SER	755	1509
LYS	756	1510
LYS	757	1511
PRO	758	1512
ALA	759	1513
VAL	760	1514
SER	761	1515
HIS	762	1516
LEU	763	1517
HIS	764	1518
MET	765	1519
ASP	766	1520
ALA	767	1521
VAL	775	1522
LYS	776	1523
MET	777	1524
ASN	778	1525
TYR	779	1526
GLN	780	1527
LEU	781	1528
THR	782	1529
GLN	783	1530
LYS	784	1531
SER	785	1532
VAL	786	1533
ALA	787	1534
ILE	788	1535
GLU	789	1536
ASN	790	1537
SER	791	1538
GLY	792	1539
ILE	793	1540
ARG	794	1541
VAL	795	1542
VAL	796	1543
LYS	797	1544
LYS	798	1545
ILE	799	1546
PHE	800	1547
ASN	801	1548
PRO	802	1549
ASP	803	1550
ILE	804	1551
ILE	805	1552
ALA	806	1553
GLU	807	1554
ALA	808	1555
TYR	809	1556
ASN	810	1557
ILE	811	1558
HIS	812	1559
SER	813	1560
LEU	814	1561
LEU	815	1562
LYS	816	1563
ILE	817	1564
ALA	818	1565
LYS	819	1566
ALA	820	1567
ARG	821	1568
THR	822	1569
GLU	823	1570
ASN	824	1571
GLU	825	1572
ASP	826	1573
SER	827	1574
