# Supplementary material for: Structural Insights into Saccharomyces cerevisiae Msh4–Msh5 Complex Function Using Homology Modeling
Source: PLoS One. 2013 Nov 14;8(11):e78753. doi: 10.1371/journal.pone.0078753 (PMC3828297; doi:10.1371/journal.pone.0078753)
Supplement: Table S2 — Sequence to structure mapping for Msh5. (XLSX) [file pone.0078753.s006.xlsx]

## Sheet: Sheet1
Residue	Numbers as per	Numbers as per
	sequence file	structure file
ILE	59	1
VAL	60	2
MET	61	3
CYS	62	4
ILE	63	5
ASP	64	6
PHE	65	7
SER	66	8
GLY	67	9
GLY	68	10
LYS	69	11
LEU	70	12
GLY	71	13
CYS	72	14
SER	73	15
ILE	74	16
LEU	75	17
ASP	76	18
TYR	77	19
HIS	78	20
THR	79	21
LYS	80	22
THR	81	23
LEU	82	24
LYS	83	25
ALA	84	26
PHE	85	27
ASP	86	28
GLN	87	29
ASP	88	30
TYR	89	31
VAL	90	32
VAL	91	33
ASN	92	34
LYS	93	35
THR	94	36
THR	95	37
ILE	96	38
SER	97	39
SER	98	40
HIS	99	41
ASP	100	42
LEU	101	43
ILE	102	44
ASP	103	45
ASP	104	46
ALA	105	47
ASP	106	48
MET	107	49
SER	108	50
SER	109	51
ASN	110	52
ASP	111	53
ILE	112	54
SER	113	55
LEU	114	56
LEU	115	57
LEU	116	58
GLY	117	59
LEU	118	60
LEU	119	61
ILE	120	62
MET	121	63
GLU	122	64
ALA	123	65
ASN	124	66
PRO	125	67
THR	126	68
VAL	127	69
CYS	128	70
LEU	129	71
VAL	130	72
PRO	131	73
ALA	132	74
ARG	133	75
LEU	134	76
GLU	135	77
ASP	136	78
TRP	137	79
ILE	138	80
PHE	139	81
ASP	140	82
TYR	141	83
ILE	142	84
LYS	143	85
THR	144	86
LYS	145	87
CYS	146	88
ASP	147	89
GLU	148	90
ILE	149	91
ASN	150	92
CYS	151	93
ARG	152	94
LEU	153	95
GLU	154	96
LEU	155	97
GLN	156	98
PRO	157	99
ILE	158	100
LYS	159	101
ARG	160	102
PHE	161	103
LYS	162	104
LYS	163	105
TRP	164	106
ASP	165	107
LEU	166	108
LEU	167	109
GLN	168	110
SER	169	111
LEU	170	112
GLN	171	113
HIS	175	114
ASP	176	115
ASN	177	116
GLN	178	117
THR	179	118
ILE	180	119
LEU	181	120
ASN	182	121
ASP	183	122
ILE	184	123
LEU	185	124
SER	186	125
ASN	187	126
SER	188	127
LYS	189	128
PHE	190	129
THR	191	130
THR	192	131
THR	193	132
VAL	194	133
THR	195	134
LEU	196	135
GLY	197	136
THR	198	137
VAL	199	138
GLY	200	139
CYS	201	140
ILE	202	141
LEU	203	142
ALA	204	143
ASN	205	144
HIS	206	145
GLU	207	146
GLN	208	147
LEU	209	148
GLY	210	149
GLU	211	150
TYR	212	151
ASN	213	152
ASP	214	153
SER	215	154
THR	216	155
ALA	217	156
SER	218	157
SER	219	158
ASN	220	159
MET	221	160
VAL	222	161
THR	223	162
GLY	224	163
ARG	225	164
LEU	226	165
VAL	227	166
GLN	228	167
ASN	229	168
ALA	230	169
PHE	231	170
GLU	232	171
ASP	233	172
VAL	234	173
ILE	235	174
HIS	236	175
GLY	237	176
ILE	238	177
ARG	239	178
TYR	240	179
ILE	241	180
ASP	242	181
ILE	243	182
ARG	244	183
ASP	245	184
ARG	246	185
MET	247	186
VAL	248	187
LEU	249	188
ASP	250	189
GLU	251	190
ASN	252	191
THR	253	192
ILE	254	193
SER	255	194
ALA	256	195
LEU	257	196
HIS	258	197
ILE	259	198
PHE	260	199
PRO	261	200
THR	262	201
ALA	263	202
HIS	264	203
LYS	265	204
LEU	266	205
GLY	267	206
HIS	268	207
ASP	269	208
LYS	270	209
MET	271	210
PHE	276	211
PHE	277	212
SER	278	213
VAL	279	214
PHE	280	215
GLU	281	216
LEU	282	217
PHE	283	218
ASN	284	219
GLN	285	220
VAL	286	221
SER	287	222
SER	288	223
ASP	289	224
TYR	290	225
ALA	291	226
ARG	292	227
ARG	293	228
ILE	294	229
LEU	295	230
LYS	296	231
SER	297	232
TRP	298	233
LEU	299	234
ILE	300	235
ASN	301	236
PRO	302	237
LEU	303	238
THR	304	239
ASN	305	240
LYS	306	241
LYS	307	242
ARG	308	243
ILE	309	244
GLU	310	245
THR	311	246
ARG	312	247
TYR	313	248
SER	314	249
ILE	315	250
ILE	316	251
ARG	317	252
THR	318	253
LEU	319	254
LEU	320	255
ASP	321	256
LYS	322	257
GLN	323	258
ASN	324	259
ALA	325	260
ILE	326	261
ILE	327	262
PHE	328	263
SER	329	264
ASP	330	265
LEU	331	266
SER	332	267
GLN	333	268
SER	334	269
ILE	335	270
LYS	336	271
ARG	337	272
CYS	338	273
PRO	339	274
ASP	340	275
ALA	341	276
PHE	342	277
GLY	343	278
PHE	344	279
ILE	345	280
ASN	346	281
GLN	347	282
LEU	348	283
ARG	349	284
SER	350	285
GLY	351	286
LYS	352	287
SER	353	288
THR	354	289
LEU	355	290
GLY	356	291
THR	357	292
TRP	358	293
SER	359	294
LYS	360	295
VAL	361	296
ALA	362	297
SER	363	298
PHE	364	299
LEU	365	300
GLU	366	301
LYS	367	302
GLY	368	303
ILE	369	304
ALA	370	305
ILE	371	306
PHE	372	307
GLN	373	308
LEU	374	309
VAL	375	310
SER	376	311
SER	377	312
LEU	378	313
LYS	379	314
LEU	380	315
GLY	381	316
SER	382	317
ASP	383	318
GLU	384	319
ALA	385	320
ASN	386	321
ILE	387	322
LEU	388	323
HIS	389	324
ASP	390	325
ILE	391	326
LYS	392	327
ASN	393	328
LYS	394	329
VAL	395	330
ASP	396	331
ILE	397	332
SER	398	333
ALA	399	334
LEU	400	335
LYS	401	336
GLU	402	337
CYS	403	338
LEU	404	339
ARG	405	340
LYS	406	341
VAL	407	342
GLU	408	343
THR	409	344
VAL	410	345
ILE	411	346
ASP	412	347
PHE	413	348
ASP	414	349
THR	415	350
SER	416	351
ARG	417	352
ASP	418	353
THR	419	354
LYS	420	355
THR	421	356
LEU	422	357
THR	423	358
ILE	424	359
ASN	425	360
THR	426	361
GLY	427	362
VAL	428	363
ASP	429	364
ASN	430	365
ARG	431	366
LEU	432	367
ASP	433	368
GLU	434	369
CYS	435	370
ARG	436	371
ASN	437	372
ILE	438	373
TYR	439	374
ASN	440	375
HIS	441	376
LEU	442	377
GLU	443	378
GLY	444	379
ILE	445	380
LEU	446	381
LEU	447	382
ASP	448	383
VAL	449	384
ALA	450	385
ARG	451	386
GLU	452	387
THR	453	388
GLN	454	389
ILE	455	390
PHE	456	391
LEU	457	392
LEU	458	393
ASN	459	394
THR	460	395
MET	461	396
PRO	462	397
GLN	463	398
GLU	464	399
ASP	465	400
CYS	466	401
LYS	467	402
THR	468	403
THR	469	404
LYS	470	405
SER	471	406
LEU	472	407
GLU	473	408
LYS	474	409
LEU	475	410
VAL	476	411
ASN	477	412
ALA	478	413
VAL	479	414
TYR	480	415
ILE	481	416
PRO	482	417
GLN	483	418
LEU	484	419
GLY	485	420
TYR	486	421
LEU	487	422
VAL	488	423
THR	489	424
ILE	490	425
SER	491	426
VAL	492	427
LEU	493	428
MET	494	429
GLU	495	430
PRO	496	431
LEU	497	432
LEU	498	433
ASP	499	434
GLY	500	435
ILE	501	436
PRO	502	437
ASN	503	438
LEU	504	439
GLN	505	440
TRP	506	441
GLU	507	442
GLU	508	443
ILE	509	444
PHE	510	445
ARG	511	446
SER	512	447
SER	513	448
GLU	514	449
ASN	515	450
ILE	516	451
TYR	517	452
PHE	518	453
LYS	519	454
ASN	520	455
GLY	521	456
ARG	522	457
VAL	523	458
LEU	524	459
GLU	525	460
LEU	526	461
ASP	527	462
GLU	528	463
THR	529	464
TYR	530	465
GLY	531	466
ASP	532	467
ILE	533	468
TYR	534	469
GLY	535	470
ALA	536	471
ILE	537	472
SER	538	473
ASP	539	474
PHE	540	475
GLU	541	476
ILE	542	477
GLU	543	478
ILE	544	479
LEU	545	480
PHE	546	481
SER	547	482
LEU	548	483
GLN	549	484
GLU	550	485
GLN	551	486
ILE	552	487
LEU	553	488
ARG	554	489
ARG	555	490
LYS	556	491
THR	557	492
GLN	558	493
LEU	559	494
THR	560	495
ALA	561	496
TYR	562	497
ASN	563	498
ILE	564	499
LEU	565	500
LEU	566	501
SER	567	502
GLU	568	503
LEU	569	504
GLU	570	505
ILE	571	506
LEU	572	507
LEU	573	508
SER	574	509
PHE	575	510
ALA	576	511
GLN	577	512
VAL	578	513
SER	579	514
ALA	580	515
GLU	581	516
ARG	582	517
ASN	583	518
TYR	584	519
ALA	585	520
GLU	586	521
PRO	587	522
GLN	588	523
LEU	589	524
VAL	590	525
GLU	591	526
ASP	592	527
GLU	593	528
CYS	594	529
ILE	595	530
LEU	596	531
GLU	597	532
ILE	598	533
ILE	599	534
ASN	600	535
GLY	601	536
ARG	602	537
HIS	603	538
ALA	604	539
LEU	605	540
TYR	606	541
GLU	607	542
THR	608	543
PHE	609	544
LEU	610	545
ASP	611	546
ASN	612	547
TYR	613	548
ILE	614	549
PRO	615	550
ASN	616	551
SER	617	552
THR	618	553
MET	619	554
ILE	620	555
ASP	621	556
GLY	622	557
GLY	623	558
LEU	624	559
PHE	625	560
SER	626	561
GLU	627	562
LEU	628	563
SER	629	564
TRP	630	565
CYS	631	566
GLU	632	567
GLN	633	568
ASN	634	569
LYS	635	570
GLY	636	571
ARG	637	572
ILE	638	573
ILE	639	574
VAL	640	575
VAL	641	576
THR	642	577
GLY	643	578
ALA	644	579
ASN	645	580
ALA	646	581
SER	647	582
GLY	648	583
LYS	649	584
SER	650	585
VAL	651	586
TYR	652	587
LEU	653	588
THR	654	589
GLN	655	590
ASN	656	591
GLY	657	592
LEU	658	593
ILE	659	594
VAL	660	595
TYR	661	596
LEU	662	597
ALA	663	598
GLN	664	599
ILE	665	600
GLY	666	601
CYS	667	602
PHE	668	603
VAL	669	604
PRO	670	605
ALA	671	606
GLU	672	607
ARG	673	608
ALA	674	609
ARG	675	610
ILE	676	611
GLY	677	612
ILE	678	613
ALA	679	614
ASP	680	615
LYS	681	616
ILE	682	617
LEU	683	618
THR	684	619
ARG	685	620
ILE	686	621
ARG	687	622
SER	697	623
SER	698	624
PHE	699	625
LEU	700	626
LEU	701	627
ASP	702	628
SER	703	629
GLN	704	630
GLN	705	631
MET	706	632
ALA	707	633
LYS	708	634
SER	709	635
LEU	710	636
SER	711	637
LEU	712	638
ALA	713	639
THR	714	640
GLU	715	641
LYS	716	642
SER	717	643
LEU	718	644
ILE	719	645
LEU	720	646
ILE	721	647
ASP	722	648
GLU	723	649
TYR	724	650
GLY	725	651
LYS	726	652
GLY	727	653
THR	728	654
ASP	729	655
ILE	730	656
LEU	731	657
ASP	732	658
GLY	733	659
PRO	734	660
SER	735	661
LEU	736	662
PHE	737	663
GLY	738	664
SER	739	665
ILE	740	666
MET	741	667
LEU	742	668
ASN	743	669
MET	744	670
SER	745	671
LYS	746	672
SER	747	673
GLU	748	674
LYS	749	675
CYS	750	676
PRO	751	677
ARG	752	678
ILE	753	679
ILE	754	680
ALA	755	681
CYS	756	682
THR	757	683
HIS	758	684
PHE	759	685
HIS	760	686
GLU	761	687
LEU	762	688
PHE	763	689
ASN	764	690
GLU	765	691
ASN	766	692
VAL	767	693
LEU	768	694
THR	769	695
GLU	770	696
ASN	771	697
ILE	772	698
LYS	773	699
GLY	774	700
ILE	775	701
LYS	776	702
HIS	777	703
TYR	778	704
CYS	779	705
THR	780	706
ASP	781	707
ILE	782	708
LEU	783	709
ILE	784	710
SER	785	711
GLN	786	712
LYS	787	713
TYR	788	714
ASN	789	715
LEU	790	716
LEU	791	717
GLU	792	718
THR	793	719
ALA	794	720
HIS	795	721
VAL	796	722
GLY	797	723
GLU	798	724
ASP	799	725
HIS	800	726
GLU	801	727
SER	802	728
GLU	803	729
GLY	804	730
ILE	805	731
THR	806	732
PHE	807	733
LEU	808	734
PHE	809	735
LYS	810	736
VAL	811	737
LYS	812	738
GLU	813	739
GLY	814	740
ILE	815	741
SER	816	742
LYS	817	743
GLN	818	744
SER	819	745
PHE	820	746
GLY	821	747
ILE	822	748
TYR	823	749
CYS	824	750
ALA	825	751
LYS	826	752
VAL	827	753
CYS	828	754
GLY	829	755
LEU	830	756
SER	831	757
ARG	832	758
ASP	833	759
ILE	834	760
VAL	835	761
GLU	836	762
ARG	837	763
ALA	838	764
GLU	839	765
GLU	840	766
LEU	841	767
SER	842	768
ARG	843	769
MET	844	770
ILE	845	771
