# Supplementary material for: Structural Insights into Saccharomyces cerevisiae Msh4–Msh5 Complex Function Using Homology Modeling
Source: PLoS One. 2013 Nov 14;8(11):e78753. doi: 10.1371/journal.pone.0078753 (PMC3828297; doi:10.1371/journal.pone.0078753)
Supplement: Table S4 — Probability of each residue to bind/stabilize DNA. (XLSX) [file pone.0078753.s008.xlsx]

## Sheet: Supplementary Table 4_21st May
Protein	Residue number	Probability
	as per sequence
MSH4	1	0.274
MSH4	2	0.048
MSH4	3	0.322
MSH4	4	0.338
MSH4	5	0.258
MSH4	6	0.838
MSH4	7	0.08
MSH4	8	0.032
MSH4	9	0.032
MSH4	10	0.467
MSH4	11	0.822
MSH4	12	0.274
MSH4	13	0.596
MSH4	14	0.758
MSH4	15	0.29
MSH4	16	0.548
MSH4	17	0.419
MSH4	18	0.822
MSH4	19	0.5
MSH4	20	0.209
MSH4	21	0.838
MSH4	22	0.483
MSH4	23	0.096
MSH4	24	0.79
MSH4	25	0.661
MSH4	26	0.435
MSH4	27	0.322
MSH4	28	0.854
MSH4	29	0.709
MSH4	30	0.967
MSH4	31	0.79
MSH4	32	0.629
MSH4	33	0.741
MSH4	34	0.806
MSH4	35	0.5
MSH4	36	0.483
MSH4	37	1
MSH4	38	0.548
MSH4	39	0.58
MSH4	40	0.79
MSH4	41	0.887
MSH4	42	0.5
MSH4	43	0.016
MSH4	44	0.274
MSH4	45	0.08
MSH4	46	0.887
MSH4	47	0.451
MSH4	48	0.806
MSH4	49	0.387
MSH4	50	0.161
MSH4	51	0.903
MSH4	52	0.741
MSH4	53	0.693
MSH4	54	0.193
MSH4	55	0.306
MSH4	56	0.306
MSH4	57	0.096
MSH4	58	0.177
MSH4	59	0.129
MSH4	60	0.241
MSH4	61	0.177
MSH4	62	0.451
MSH4	63	0.306
MSH4	64	0.306
MSH4	65	0.419
MSH4	66	0.209
MSH4	67	0.806
MSH4	68	0.096
MSH4	69	0.064
MSH4	70	0.306
MSH4	71	0.354
MSH4	72	0
MSH4	73	0.661
MSH4	74	0.064
MSH4	75	0.225
MSH4	76	0.387
MSH4	77	0.483
MSH4	78	0.403
MSH4	79	0.338
MSH4	80	0.87
MSH4	81	0.354
MSH4	82	0.709
MSH4	83	0.903
MSH4	84	0.838
MSH4	85	0.516
MSH4	86	0.241
MSH4	87	0.209
MSH4	88	0.129
MSH4	89	0.258
MSH4	90	0.306
MSH4	91	0.209
MSH4	92	0.274
MSH4	93	0.193
MSH4	94	0.37
MSH4	95	0.548
MSH4	96	0.209
MSH4	97	0.322
MSH4	98	0.209
MSH4	99	0.322
MSH4	100	0.403
MSH4	101	0.596
MSH4	102	0.564
MSH4	103	0.161
MSH4	104	0.145
MSH4	105	0.032
MSH4	106	0.306
MSH4	107	0.096
MSH4	108	0.241
MSH4	109	0.193
MSH4	110	0.161
MSH4	111	0.016
MSH4	112	0
MSH4	113	0
MSH4	114	0
MSH4	116	0
MSH4	117	0.193
MSH4	118	0.096
MSH4	119	0.419
MSH4	120	0.08
MSH4	121	0.225
MSH4	122	0
MSH4	123	0.032
MSH4	124	0.032
MSH4	125	0.08
MSH4	126	0.177
MSH4	127	0.37
MSH4	128	0.258
MSH4	129	0.387
MSH4	130	0.145
MSH4	131	0.467
MSH4	132	0
MSH4	133	0.419
MSH4	134	0.048
MSH4	135	0.032
MSH4	136	0.209
MSH4	137	0.032
MSH4	138	0.145
MSH4	139	0.112
MSH4	140	0.193
MSH4	141	0.129
MSH4	142	0.177
MSH4	143	0.193
MSH4	144	0.032
MSH4	145	0.193
MSH4	146	0
MSH4	147	0.145
MSH4	148	0.016
MSH4	149	0.048
MSH4	150	0.112
MSH4	151	0.177
MSH4	152	0.064
MSH4	153	0.241
MSH4	154	0.258
MSH4	155	0.032
MSH4	156	0.161
MSH4	157	0.209
MSH4	158	0.145
MSH4	159	0.112
MSH4	160	0.048
MSH4	161	0.193
MSH4	162	0.241
MSH4	163	0.161
MSH4	164	0.177
MSH4	165	0.096
MSH4	166	0.016
MSH4	167	0.112
MSH4	168	0.225
MSH4	169	0.032
MSH4	170	0.145
MSH4	171	0.258
MSH4	172	0.129
MSH4	173	0.145
MSH4	174	0.161
MSH4	175	0.129
MSH4	176	0.112
MSH4	177	0.29
MSH4	178	0.354
MSH4	179	0.338
MSH4	180	0.209
MSH4	181	0.016
MSH4	182	0.145
MSH4	183	0.032
MSH4	184	0.016
MSH4	185	0.032
MSH4	186	0.112
MSH4	187	0.145
MSH4	188	0.145
MSH4	189	0.193
MSH4	190	0.064
MSH4	191	0.161
MSH4	192	0.387
MSH4	193	0.177
MSH4	194	0.064
MSH4	195	0.435
MSH4	196	0.306
MSH4	197	0.209
MSH4	198	0.209
MSH4	199	0.129
MSH4	200	0.161
MSH4	201	0.193
MSH4	202	0.145
MSH4	204	0.258
MSH4	205	0.161
MSH4	206	0.274
MSH4	207	0.129
MSH4	208	0.161
MSH4	209	0.161
MSH4	210	0.112
MSH4	211	0.161
MSH4	212	0.145
MSH4	213	0.129
MSH4	214	0.241
MSH4	215	0.048
MSH4	216	0.129
MSH4	217	0.016
MSH4	218	0.016
MSH4	219	0.016
MSH4	220	0.177
MSH4	221	0.064
MSH4	222	0.048
MSH4	223	0.112
MSH4	224	0.29
MSH4	225	0.241
MSH4	226	0
MSH4	227	0.064
MSH4	228	0.145
MSH4	229	0.016
MSH4	230	0
MSH4	231	0.016
MSH4	232	0.08
MSH4	233	0.016
MSH4	234	0.032
MSH4	235	0.048
MSH4	236	0.129
MSH4	237	0.08
MSH4	238	0.064
MSH4	239	0.177
MSH4	240	0.112
MSH4	241	0.241
MSH4	242	0.209
MSH4	243	0.354
MSH4	244	0.58
MSH4	245	0.451
MSH4	246	0.016
MSH4	247	0.048
MSH4	248	0.032
MSH4	249	0.064
MSH4	250	0.306
MSH4	251	0.338
MSH4	252	0.564
MSH4	253	0.338
MSH4	254	0.209
MSH4	255	0.5
MSH4	256	0.048
MSH4	257	0.096
MSH4	258	0.032
MSH4	259	0.129
MSH4	260	0.129
MSH4	261	0.274
MSH4	262	0.032
MSH4	263	0.322
MSH4	265	0.096
MSH4	266	0
MSH4	267	0
MSH4	268	0
MSH4	269	0.177
MSH4	270	0.161
MSH4	271	0
MSH4	272	0
MSH4	273	0.258
MSH4	274	0.064
MSH4	275	0.048
MSH4	276	0.112
MSH4	277	0
MSH4	278	0
MSH4	279	0.08
MSH4	280	0.048
MSH4	281	0.177
MSH4	282	0.225
MSH4	283	0.258
MSH4	284	0.338
MSH4	285	0.112
MSH4	286	0.032
MSH4	287	0.112
MSH4	288	0.032
MSH4	289	0
MSH4	290	0.145
MSH4	291	0.241
MSH4	292	0.161
MSH4	293	0
MSH4	294	0.564
MSH4	295	0.387
MSH4	296	0.387
MSH4	297	0.629
MSH4	298	0.064
MSH4	299	0.532
MSH4	300	0.064
MSH4	301	0
MSH4	302	0.435
MSH4	303	0.37
MSH4	304	0.29
MSH4	305	0
MSH4	306	0.241
MSH4	307	0.29
MSH4	308	0.193
MSH4	309	0
MSH4	310	0.016
MSH4	311	0.322
MSH4	312	0.112
MSH4	313	0.419
MSH4	314	0.274
MSH4	315	0.258
MSH4	316	0.354
MSH4	317	0.129
MSH4	318	0.209
MSH4	319	0
MSH4	320	0.129
MSH4	321	0.177
MSH4	322	0.419
MSH4	323	0
MSH4	324	0.032
MSH4	325	0.016
MSH4	326	0.032
MSH4	327	0.129
MSH4	328	0
MSH4	329	0
MSH4	330	0.032
MSH4	331	0.016
MSH4	332	0
MSH4	333	0
MSH4	334	0.048
MSH4	335	0.016
MSH4	336	0.016
MSH4	337	0.096
MSH4	338	0
MSH4	339	0
MSH4	340	0.5
MSH4	341	0.145
MSH4	342	0.064
MSH4	343	0.161
MSH4	344	0.806
MSH4	345	0.225
MSH4	346	0.096
MSH4	347	0.193
MSH4	348	0.096
MSH4	349	0.016
MSH4	350	0.338
MSH4	351	0.419
MSH4	352	0.096
MSH4	353	0.032
MSH4	354	0.403
MSH4	355	0.516
MSH4	356	0.032
MSH4	357	0.08
MSH4	358	0.241
MSH4	359	0.145
MSH4	360	0.096
MSH4	361	0.161
MSH4	362	0.129
MSH4	363	0.29
MSH4	364	0.064
MSH4	365	0.016
MSH4	366	0.112
MSH4	367	0.241
MSH4	368	0.241
MSH4	369	0.612
MSH4	370	0.096
MSH4	371	0.064
MSH4	372	0.37
MSH4	373	0.032
MSH4	374	0.08
MSH4	375	0.08
MSH4	376	0.225
MSH4	377	0.129
MSH4	378	0.048
MSH4	379	0.08
MSH4	380	0.064
MSH4	381	0.08
MSH4	382	0
MSH4	383	0.016
MSH4	384	0.129
MSH4	385	0.096
MSH4	386	0.032
MSH4	387	0.177
MSH4	388	0.032
MSH4	389	0.032
MSH4	390	0
MSH4	391	0
MSH4	392	0.048
MSH4	393	0.032
MSH4	394	0.016
MSH4	395	0.064
MSH4	396	0.016
MSH4	397	0.048
MSH4	398	0.112
MSH4	399	0.016
MSH4	400	0.209
MSH4	401	0.338
MSH4	402	0
MSH4	403	0.193
MSH4	404	0.338
MSH4	405	0.145
MSH4	406	0.016
MSH4	407	0.064
MSH4	408	0.016
MSH4	409	0.016
MSH4	410	0.064
MSH4	411	0.032
MSH4	412	0.048
MSH4	413	0.193
MSH4	414	0.241
MSH4	415	0.29
MSH4	416	0.048
MSH4	417	0.048
MSH4	418	0.032
MSH4	419	0.048
MSH4	420	0.032
MSH4	421	0
MSH4	422	0.048
MSH4	423	0.032
MSH4	424	0.048
MSH4	425	0.096
MSH4	426	0.145
MSH4	427	0.08
MSH4	428	0.161
MSH4	429	0.37
MSH4	430	0.193
MSH4	431	0.145
MSH4	432	0.37
MSH4	433	0.161
MSH4	434	0.241
MSH4	435	0.306
MSH4	436	0.161
MSH4	437	0.048
MSH4	438	0.129
MSH4	439	0.096
MSH4	440	0.241
MSH4	441	0.258
MSH4	442	0.483
MSH4	443	0.241
MSH4	444	0.29
MSH4	445	0.661
MSH4	446	0.29
MSH4	447	0.08
MSH4	448	0.032
MSH4	450	0.016
MSH4	451	0.145
MSH4	452	0.145
MSH4	453	0.064
MSH4	454	0.048
MSH4	455	0.612
MSH4	456	0.741
MSH4	457	0.145
MSH4	458	0.29
MSH4	459	0.564
MSH4	460	0.774
MSH4	461	0.064
MSH4	462	0.258
MSH4	463	0.483
MSH4	464	0.129
MSH4	465	0
MSH4	466	0.129
MSH4	467	0.112
MSH4	468	0
MSH4	469	0.016
MSH4	470	0.08
MSH4	471	0.048
MSH4	472	0
MSH4	473	0
MSH4	474	0
MSH4	475	0
MSH4	476	0.032
MSH4	477	0.032
MSH4	478	0.016
MSH4	479	0
MSH4	480	0.032
MSH4	481	0.177
MSH4	482	0.032
MSH4	483	0.225
MSH4	484	0.129
MSH4	485	0.887
MSH4	486	0.387
MSH4	487	0.596
MSH4	488	0.483
MSH4	489	0.87
MSH4	490	0.161
MSH4	491	0.08
MSH4	492	0.338
MSH4	493	0.048
MSH4	494	0.854
MSH4	495	0
MSH4	496	0.08
MSH4	497	0.483
MSH4	498	0.064
MSH4	499	0.016
MSH4	500	0.096
MSH4	501	0.016
MSH4	502	0.016
MSH4	503	0.048
MSH4	504	0.016
MSH4	505	0
MSH4	506	0.032
MSH4	507	0.096
MSH4	508	0
MSH4	509	0.032
MSH4	511	0.129
MSH4	512	0.08
MSH4	513	0.451
MSH4	514	1
MSH4	515	0.596
MSH4	516	1
MSH4	517	0.58
MSH4	518	0.483
MSH4	519	0.758
MSH4	520	0.08
MSH4	521	0.145
MSH4	522	0.048
MSH4	523	0.048
MSH4	524	0.048
MSH4	525	0.225
MSH4	526	0.193
MSH4	527	0.258
MSH4	528	0.096
MSH4	529	0.419
MSH4	530	0.548
MSH4	531	0.306
MSH4	532	0.129
MSH4	533	0.112
MSH4	534	0.451
MSH4	535	0
MSH4	536	0.177
MSH4	537	0.112
MSH4	538	0.112
MSH4	539	0.145
MSH4	540	0.064
MSH4	541	0
MSH4	542	0.048
MSH4	543	0.161
MSH4	544	0.016
MSH4	545	0
MSH4	546	0.064
MSH4	547	0.016
MSH4	548	0
MSH4	549	0.032
MSH4	550	0.048
MSH4	551	0.032
MSH4	552	0
MSH4	553	0.032
MSH4	554	0.016
MSH4	555	0.08
MSH4	556	0.112
MSH4	557	0.048
MSH4	558	0.048
MSH4	559	0.129
MSH4	560	0.08
MSH4	561	0.129
MSH4	562	0.193
MSH4	563	0.064
MSH4	564	0
MSH4	565	0.161
MSH4	566	0.129
MSH4	567	0.016
MSH4	568	0.064
MSH4	569	0.354
MSH4	570	0.032
MSH4	571	0.048
MSH4	572	0.112
MSH4	573	0.225
MSH4	574	0.016
MSH4	575	0.08
MSH4	576	0.08
MSH4	577	0.064
MSH4	578	0.016
MSH4	579	0.064
MSH4	580	0.032
MSH4	581	0.032
MSH4	582	0.177
MSH4	583	0.112
MSH4	584	0.064
MSH4	585	0.161
MSH4	586	0.29
MSH4	587	0.096
MSH4	588	0.064
MSH4	589	0.096
MSH4	590	0.241
MSH4	591	0.193
MSH4	592	0.032
MSH4	593	0.177
MSH4	594	0.112
MSH4	595	0.37
MSH4	596	0.435
MSH4	597	0.354
MSH4	598	0.016
MSH4	599	0.58
MSH4	600	0.08
MSH4	601	0.548
MSH4	602	0.096
MSH4	603	0
MSH4	604	0.209
MSH4	605	0.112
MSH4	606	0.016
MSH4	607	0.016
MSH4	612	0.193
MSH4	613	0.354
MSH4	614	0.419
MSH4	615	0.161
MSH4	616	0.241
MSH4	617	0.096
MSH4	618	0.129
MSH4	619	0.37
MSH4	620	0
MSH4	621	0.661
MSH4	622	0
MSH4	623	0.629
MSH4	624	0.87
MSH4	625	0.741
MSH4	626	0.451
MSH4	627	0.451
MSH4	628	0.258
MSH4	629	0
MSH4	630	0.564
MSH4	631	0
MSH4	632	0
MSH4	633	0.177
MSH4	634	0.225
MSH4	635	0.467
MSH4	636	0.516
MSH4	637	0.483
MSH4	638	0.193
MSH4	639	0.161
MSH4	640	0.129
MSH4	641	0.258
MSH4	642	0.129
MSH4	643	0.016
MSH4	644	0.016
MSH4	645	0.241
MSH4	646	0
MSH4	647	0
MSH4	648	0
MSH4	649	0
MSH4	650	0
MSH4	651	0
MSH4	652	0
MSH4	653	0.064
MSH4	654	0
MSH4	655	0
MSH4	656	0.016
MSH4	657	0.064
MSH4	658	0.016
MSH4	659	0.016
MSH4	660	0.096
MSH4	661	0.161
MSH4	662	0
MSH4	663	0.354
MSH4	664	0.709
MSH4	665	0
MSH4	666	0.37
MSH4	667	0.016
MSH4	668	0.161
MSH4	669	0.322
MSH4	670	0
MSH4	671	0.435
MSH4	672	0
MSH4	673	0
MSH4	674	0
MSH4	675	0.016
MSH4	676	0.064
MSH4	677	0.145
MSH4	678	0.338
MSH4	687	0.37
MSH4	688	0.419
MSH4	689	0.29
MSH4	690	0.37
MSH4	691	0.354
MSH4	692	0.064
MSH4	693	0
MSH4	694	0.338
MSH4	695	0.048
MSH4	696	0
MSH4	697	0
MSH4	698	0.048
MSH4	699	0
MSH4	700	0.064
MSH4	701	0.08
MSH4	702	0.177
MSH4	703	0.193
MSH4	704	0.306
MSH4	705	0.37
MSH4	706	0.274
MSH4	707	0.032
MSH4	708	0.032
MSH4	709	0
MSH4	710	0
MSH4	711	0
MSH4	712	0.08
MSH4	713	0.322
MSH4	714	0.112
MSH4	715	0.225
MSH4	716	0.419
MSH4	717	0.306
MSH4	718	0.419
MSH4	719	0.403
MSH4	720	0.193
MSH4	721	0.354
MSH4	722	0.209
MSH4	723	0.08
MSH4	724	0.032
MSH4	725	0
MSH4	726	0.016
MSH4	727	0.064
MSH4	728	0.016
MSH4	729	0.016
MSH4	730	0
MSH4	731	0.016
MSH4	732	0.064
MSH4	733	0.064
MSH4	734	0
MSH4	735	0.032
MSH4	736	0.112
MSH4	737	0.193
MSH4	738	0.419
MSH4	739	0.032
MSH4	740	0.112
MSH4	741	0
MSH4	742	0
MSH4	743	0
MSH4	744	0
MSH4	745	0.096
MSH4	746	0.483
MSH4	747	0.306
MSH4	748	0.225
MSH4	749	0.129
MSH4	750	0.016
MSH4	751	0.08
MSH4	752	0
MSH4	753	0.016
MSH4	754	0
MSH4	755	0.322
MSH4	756	0.532
MSH4	757	0.209
MSH4	758	0.225
MSH4	759	0.096
MSH4	760	0.225
MSH4	761	0.79
MSH4	762	0.435
MSH4	763	0.306
MSH4	764	0.161
MSH4	765	0.096
MSH4	766	0.193
MSH4	767	0.177
MSH4	775	0.193
MSH4	776	0.483
MSH4	777	0.387
MSH4	778	0.258
MSH4	779	0.193
MSH4	780	0.209
MSH4	781	0.145
MSH4	782	0.274
MSH4	783	0.661
MSH4	784	0.419
MSH4	785	0.129
MSH4	786	0.241
MSH4	787	0.08
MSH4	788	0.129
MSH4	789	0.177
MSH4	790	0.193
MSH4	791	0.225
MSH4	792	0.08
MSH4	793	0.145
MSH4	794	0.403
MSH4	795	0.225
MSH4	796	0.096
MSH4	797	0.274
MSH4	798	0.354
MSH4	799	0.032
MSH4	800	0.209
MSH4	801	0.129
MSH4	802	0.032
MSH4	803	0.032
MSH4	804	0.016
MSH4	805	0.08
MSH4	806	0.08
MSH4	807	0
MSH4	808	0.032
MSH4	809	0.225
MSH4	810	0.112
MSH4	811	0.016
MSH4	812	0.306
MSH4	813	0.193
MSH4	814	0.096
MSH4	815	0.016
MSH4	816	0.225
MSH4	817	0.032
MSH4	818	0.064
MSH4	819	0.064
MSH4	820	0.177
MSH4	821	0.145
MSH4	822	0.032
MSH4	823	0.161
MSH4	824	0.161
MSH4	825	0.096
MSH4	826	0.112
MSH4	827	0.274
MSH5	59	0.016
MSH5	60	0.016
MSH5	61	0
MSH5	62	0.064
MSH5	63	0.129
MSH5	64	0.225
MSH5	65	0.29
MSH5	66	0.177
MSH5	67	0.016
MSH5	68	0.064
MSH5	69	0.08
MSH5	70	0
MSH5	71	0
MSH5	72	0
MSH5	73	0.032
MSH5	74	0.032
MSH5	75	0.032
MSH5	76	0.08
MSH5	77	0.225
MSH5	78	0.451
MSH5	79	0.741
MSH5	80	0.532
MSH5	81	0.177
MSH5	82	0.161
MSH5	83	0.209
MSH5	84	0.161
MSH5	85	0
MSH5	86	0.306
MSH5	87	0.016
MSH5	88	0.225
MSH5	89	0.225
MSH5	90	0.032
MSH5	91	0.129
MSH5	92	0.161
MSH5	93	0.5
MSH5	94	0.419
MSH5	95	0.064
MSH5	96	0
MSH5	97	0
MSH5	98	0
MSH5	99	0.112
MSH5	100	0.08
MSH5	101	0.209
MSH5	102	0.08
MSH5	103	0.161
MSH5	104	0.064
MSH5	105	0.064
MSH5	106	0.048
MSH5	107	0.145
MSH5	108	0.048
MSH5	109	0.08
MSH5	110	0.129
MSH5	111	0
MSH5	112	0
MSH5	113	0.064
MSH5	114	0
MSH5	115	0.048
MSH5	116	0.048
MSH5	117	0.016
MSH5	118	0.016
MSH5	119	0.387
MSH5	120	0.387
MSH5	121	0.096
MSH5	122	0.016
MSH5	123	0.193
MSH5	124	0.032
MSH5	125	0.29
MSH5	126	0.435
MSH5	127	0.129
MSH5	128	0
MSH5	129	0.016
MSH5	130	0.016
MSH5	131	0.096
MSH5	132	0.032
MSH5	133	0.129
MSH5	134	0.016
MSH5	135	0.064
MSH5	136	0.145
MSH5	137	0.096
MSH5	138	0.064
MSH5	139	0.064
MSH5	140	0.08
MSH5	141	0.129
MSH5	142	0.048
MSH5	143	0.145
MSH5	144	0.096
MSH5	145	0.048
MSH5	146	0.016
MSH5	147	0.112
MSH5	148	0.096
MSH5	149	0.08
MSH5	150	0.177
MSH5	151	0.145
MSH5	152	0.548
MSH5	153	0.112
MSH5	154	0.048
MSH5	155	0.064
MSH5	156	0.032
MSH5	157	0.161
MSH5	158	0.354
MSH5	159	0.354
MSH5	160	0.193
MSH5	161	0.532
MSH5	162	0.645
MSH5	163	0.451
MSH5	164	0.193
MSH5	165	0.129
MSH5	166	0.064
MSH5	167	0.032
MSH5	168	0.145
MSH5	169	0.016
MSH5	170	0.064
MSH5	171	0.064
MSH5	175	0.129
MSH5	176	0.193
MSH5	177	0.096
MSH5	178	0.129
MSH5	179	0.048
MSH5	180	0.016
MSH5	181	0.064
MSH5	182	0.08
MSH5	183	0.129
MSH5	184	0.016
MSH5	185	0.048
MSH5	186	0.129
MSH5	187	0.145
MSH5	188	0.37
MSH5	189	0.629
MSH5	190	0.354
MSH5	191	0.29
MSH5	192	0.161
MSH5	193	0.274
MSH5	194	0.016
MSH5	195	0.032
MSH5	196	0.241
MSH5	197	0
MSH5	198	0
MSH5	199	0.129
MSH5	200	0.064
MSH5	201	0.064
MSH5	202	0.032
MSH5	203	0.048
MSH5	204	0.048
MSH5	205	0.048
MSH5	206	0.193
MSH5	207	0.08
MSH5	208	0.064
MSH5	209	0.096
MSH5	210	0.016
MSH5	211	0.08
MSH5	212	0.016
MSH5	213	0.064
MSH5	214	0.129
MSH5	215	0.08
MSH5	216	0.161
MSH5	217	0.177
MSH5	218	0.096
MSH5	219	0.241
MSH5	220	0.274
MSH5	221	0.161
MSH5	222	0.064
MSH5	223	0.177
MSH5	224	0.241
MSH5	225	0.322
MSH5	226	0.161
MSH5	227	0.29
MSH5	228	0.145
MSH5	229	0.096
MSH5	230	0.177
MSH5	231	0.145
MSH5	232	0.29
MSH5	233	0.129
MSH5	234	0.483
MSH5	235	0.145
MSH5	236	0.161
MSH5	237	0.516
MSH5	238	0.435
MSH5	239	0.79
MSH5	240	0.596
MSH5	241	0.241
MSH5	242	0.145
MSH5	243	0.032
MSH5	244	0.387
MSH5	245	0.338
MSH5	246	0.322
MSH5	247	0.112
MSH5	248	0.161
MSH5	249	0.032
MSH5	250	0.048
MSH5	251	0.032
MSH5	252	0.209
MSH5	253	0
MSH5	254	0.177
MSH5	255	0.29
MSH5	256	0.193
MSH5	257	0.032
MSH5	258	0.338
MSH5	259	0.032
MSH5	260	0.274
MSH5	261	0.29
MSH5	262	0.129
MSH5	263	0.338
MSH5	264	0.354
MSH5	265	0.403
MSH5	266	0.37
MSH5	267	0.225
MSH5	268	0.435
MSH5	269	0.37
MSH5	270	0.258
MSH5	271	0.08
MSH5	276	0.161
MSH5	277	0.129
MSH5	278	0.064
MSH5	279	0
MSH5	280	0.209
MSH5	281	0.225
MSH5	282	0.016
MSH5	283	0
MSH5	284	0.209
MSH5	285	0.177
MSH5	286	0.209
MSH5	287	0.258
MSH5	288	0.209
MSH5	289	0.58
MSH5	290	0.241
MSH5	291	0
MSH5	292	0.693
MSH5	293	0.693
MSH5	294	0.258
MSH5	295	0
MSH5	296	0.548
MSH5	297	0.145
MSH5	298	0.338
MSH5	299	0
MSH5	300	0.064
MSH5	301	0.032
MSH5	302	0
MSH5	303	0.096
MSH5	304	0.161
MSH5	305	0.241
MSH5	306	0.08
MSH5	307	0.516
MSH5	308	0.79
MSH5	309	0.032
MSH5	310	0.274
MSH5	311	0.5
MSH5	312	0.419
MSH5	313	0.048
MSH5	314	0.145
MSH5	315	0.193
MSH5	316	0
MSH5	317	0.032
MSH5	318	0.016
MSH5	319	0.048
MSH5	320	0.016
MSH5	321	0.032
MSH5	322	0.145
MSH5	323	0.274
MSH5	324	0.145
MSH5	325	0.048
MSH5	326	0.016
MSH5	327	0.048
MSH5	328	0.225
MSH5	329	0.209
MSH5	330	0.032
MSH5	331	0.08
MSH5	332	0.435
MSH5	333	0.516
MSH5	334	0.306
MSH5	335	0.032
MSH5	336	0.629
MSH5	337	0.79
MSH5	338	0.258
MSH5	339	0.37
MSH5	340	0.387
MSH5	341	0
MSH5	342	0.241
MSH5	343	0.483
MSH5	344	0.258
MSH5	345	0.08
MSH5	346	0.451
MSH5	347	0.709
MSH5	348	0.032
MSH5	349	0.451
MSH5	350	0.29
MSH5	351	0.161
MSH5	352	0.79
MSH5	353	0.193
MSH5	354	0.774
MSH5	355	0.241
MSH5	356	0.596
MSH5	357	0.435
MSH5	358	0.08
MSH5	359	0.37
MSH5	360	0.903
MSH5	361	0.048
MSH5	362	0.032
MSH5	363	0.403
MSH5	364	0.048
MSH5	365	0.096
MSH5	366	0.08
MSH5	367	0.37
MSH5	368	0.048
MSH5	369	0.032
MSH5	370	0.225
MSH5	371	0.032
MSH5	372	0.129
MSH5	373	0.177
MSH5	374	0.064
MSH5	375	0.064
MSH5	376	0.08
MSH5	377	0.064
MSH5	378	0.048
MSH5	379	0.209
MSH5	380	0.129
MSH5	381	0.096
MSH5	382	0.032
MSH5	383	0.064
MSH5	384	0.032
MSH5	385	0.048
MSH5	386	0.112
MSH5	387	0.016
MSH5	388	0.096
MSH5	389	0.306
MSH5	390	0.225
MSH5	391	0.016
MSH5	392	0.096
MSH5	393	0.129
MSH5	394	0.096
MSH5	395	0.08
MSH5	396	0.016
MSH5	397	0.048
MSH5	398	0.161
MSH5	399	0.129
MSH5	400	0.064
MSH5	401	0.048
MSH5	402	0.096
MSH5	403	0.177
MSH5	404	0.08
MSH5	405	0.096
MSH5	406	0.177
MSH5	407	0.161
MSH5	408	0.064
MSH5	409	0.112
MSH5	410	0.145
MSH5	411	0.048
MSH5	412	0.161
MSH5	413	0.435
MSH5	414	0.177
MSH5	415	0.306
MSH5	416	0.419
MSH5	417	0.58
MSH5	418	0.467
MSH5	419	0.725
MSH5	420	0.903
MSH5	421	0.5
MSH5	422	0.629
MSH5	423	0.193
MSH5	424	0.08
MSH5	425	0.322
MSH5	426	0.258
MSH5	427	0.322
MSH5	428	0.145
MSH5	429	0.016
MSH5	430	0.096
MSH5	431	0.032
MSH5	432	0
MSH5	433	0.112
MSH5	434	0.048
MSH5	435	0.016
MSH5	436	0.58
MSH5	437	0.145
MSH5	438	0.016
MSH5	439	0.129
MSH5	440	0.209
MSH5	441	0.064
MSH5	442	0.032
MSH5	443	0.145
MSH5	444	0.048
MSH5	445	0.064
MSH5	446	0.032
MSH5	447	0.064
MSH5	448	0.032
MSH5	449	0.048
MSH5	450	0.048
MSH5	451	0.112
MSH5	452	0.032
MSH5	453	0
MSH5	454	0.032
MSH5	455	0.016
MSH5	456	0
MSH5	457	0
MSH5	458	0.032
MSH5	459	0.096
MSH5	460	0.016
MSH5	461	0.096
MSH5	462	0.08
MSH5	463	0.225
MSH5	464	0.177
MSH5	465	0.048
MSH5	466	0.064
MSH5	467	0.209
MSH5	468	0.096
MSH5	469	0.016
MSH5	470	0.08
MSH5	471	0.08
MSH5	472	0.225
MSH5	473	0.274
MSH5	474	0.161
MSH5	475	0.016
MSH5	476	0.129
MSH5	477	0.241
MSH5	478	0.209
MSH5	479	0.048
MSH5	480	0.564
MSH5	481	0.274
MSH5	482	0.29
MSH5	483	0.419
MSH5	484	0.064
MSH5	485	0.064
MSH5	486	0.177
MSH5	487	0.064
MSH5	488	0.064
MSH5	489	0.016
MSH5	490	0.016
MSH5	491	0.096
MSH5	492	0.225
MSH5	493	0.274
MSH5	494	0.08
MSH5	495	0.129
MSH5	496	0.032
MSH5	497	0
MSH5	498	0.016
MSH5	499	0.032
MSH5	500	0.032
MSH5	501	0.016
MSH5	502	0.112
MSH5	503	0.016
MSH5	504	0.032
MSH5	505	0.032
MSH5	506	0.064
MSH5	507	0.048
MSH5	508	0.08
MSH5	509	0.322
MSH5	510	0.532
MSH5	511	0.596
MSH5	512	0.387
MSH5	513	0.483
MSH5	514	0.258
MSH5	515	0
MSH5	516	0
MSH5	517	0.225
MSH5	518	0
MSH5	519	0.032
MSH5	520	0
MSH5	521	0.032
MSH5	522	0.016
MSH5	523	0.016
MSH5	524	0.016
MSH5	525	0.048
MSH5	526	0.016
MSH5	527	0.048
MSH5	528	0.064
MSH5	529	0.016
MSH5	530	0.177
MSH5	531	0.096
MSH5	532	0.096
MSH5	533	0.08
MSH5	534	0.177
MSH5	535	0.08
MSH5	536	0.048
MSH5	537	0.048
MSH5	538	0.064
MSH5	539	0.08
MSH5	540	0
MSH5	541	0.209
MSH5	542	0.096
MSH5	543	0.145
MSH5	544	0.016
MSH5	545	0.193
MSH5	546	0.145
MSH5	547	0.08
MSH5	548	0.08
MSH5	549	0.161
MSH5	550	0.177
MSH5	551	0.274
MSH5	552	0.048
MSH5	553	0.064
MSH5	554	0.387
MSH5	555	0.467
MSH5	556	0.274
MSH5	557	0.58
MSH5	558	0.193
MSH5	559	0
MSH5	560	0.564
MSH5	561	0.629
MSH5	562	0
MSH5	563	0
MSH5	564	0.5
MSH5	565	0.225
MSH5	566	0.032
MSH5	567	0.096
MSH5	568	0.435
MSH5	569	0.08
MSH5	570	0
MSH5	571	0
MSH5	572	0.016
MSH5	573	0
MSH5	574	0
MSH5	575	0
MSH5	576	0
MSH5	577	0.112
MSH5	578	0
MSH5	579	0
MSH5	580	0.016
MSH5	581	0.064
MSH5	582	0.016
MSH5	583	0.112
MSH5	584	0.129
MSH5	585	0.016
MSH5	586	0.048
MSH5	587	0.016
MSH5	588	0.032
MSH5	589	0.032
MSH5	590	0.048
MSH5	591	0
MSH5	592	0.048
MSH5	593	0.032
MSH5	594	0.032
MSH5	595	0.016
MSH5	596	0.016
MSH5	597	0.032
MSH5	598	0.048
MSH5	599	0.08
MSH5	600	0.112
MSH5	601	0.032
MSH5	602	0.048
MSH5	603	0.016
MSH5	604	0
MSH5	605	0
MSH5	606	0.145
MSH5	607	0.048
MSH5	608	0.032
MSH5	609	0.225
MSH5	610	0.129
MSH5	611	0.145
MSH5	612	0.112
MSH5	613	0.112
MSH5	614	0.145
MSH5	615	0.145
MSH5	616	0.112
MSH5	617	0.161
MSH5	618	0.064
MSH5	619	0.129
MSH5	620	0.048
MSH5	621	0.225
MSH5	622	0.064
MSH5	623	0.032
MSH5	624	0.161
MSH5	625	0.161
MSH5	626	0.064
MSH5	627	0.048
MSH5	628	0.08
MSH5	629	0.096
MSH5	630	0.096
MSH5	631	0.032
MSH5	632	0.032
MSH5	633	0.08
MSH5	634	0.096
MSH5	635	0.193
MSH5	636	0.064
MSH5	637	0.145
MSH5	638	0
MSH5	639	0.064
MSH5	640	0
MSH5	641	0.016
MSH5	642	0.096
MSH5	643	0.338
MSH5	644	0.403
MSH5	645	0.419
MSH5	646	0.241
MSH5	647	0
MSH5	648	0.225
MSH5	649	0.258
MSH5	650	0.338
MSH5	651	0.145
MSH5	652	0.032
MSH5	653	0
MSH5	654	0.096
MSH5	655	0.032
MSH5	656	0
MSH5	657	0
MSH5	658	0
MSH5	659	0
MSH5	660	0
MSH5	661	0
MSH5	662	0.032
MSH5	663	0
MSH5	664	0
MSH5	665	0
MSH5	666	0
MSH5	667	0
MSH5	668	0
MSH5	669	0
MSH5	670	0.016
MSH5	671	0.032
MSH5	672	0.032
MSH5	673	0.032
MSH5	674	0.048
MSH5	675	0.032
MSH5	676	0
MSH5	677	0
MSH5	678	0.064
MSH5	679	0.016
MSH5	680	0.112
MSH5	681	0.193
MSH5	682	0
MSH5	683	0
MSH5	684	0
MSH5	685	0.096
MSH5	686	0.354
MSH5	687	0.645
MSH5	697	0.37
MSH5	698	0.177
MSH5	699	0.177
MSH5	700	0.177
MSH5	701	0.096
MSH5	702	0.274
MSH5	703	0.016
MSH5	704	0.129
MSH5	705	0.032
MSH5	706	0
MSH5	707	0.016
MSH5	708	0.096
MSH5	709	0.032
MSH5	710	0.032
MSH5	711	0.112
MSH5	712	0.145
MSH5	713	0.129
MSH5	714	0.064
MSH5	715	0.064
MSH5	716	0.145
MSH5	717	0
MSH5	718	0
MSH5	719	0
MSH5	720	0.016
MSH5	721	0.032
MSH5	722	0.225
MSH5	723	0.387
MSH5	724	0.145
MSH5	725	0.096
MSH5	726	0.435
MSH5	727	0.258
MSH5	728	0.177
MSH5	729	0.193
MSH5	730	0.322
MSH5	731	0.129
MSH5	732	0.129
MSH5	733	0.016
MSH5	734	0.064
MSH5	735	0.096
MSH5	736	0.048
MSH5	737	0.145
MSH5	738	0.032
MSH5	739	0
MSH5	740	0.016
MSH5	741	0
MSH5	742	0.032
MSH5	743	0
MSH5	744	0
MSH5	745	0.064
MSH5	746	0.064
MSH5	747	0
MSH5	748	0
MSH5	749	0.048
MSH5	750	0.064
MSH5	751	0
MSH5	752	0.032
MSH5	753	0
MSH5	754	0.032
MSH5	755	0.048
MSH5	756	0.016
MSH5	757	0.064
MSH5	758	0.274
MSH5	759	0.032
MSH5	760	0.258
MSH5	761	0.145
MSH5	762	0.016
MSH5	763	0.129
MSH5	764	0.048
MSH5	765	0
MSH5	766	0.145
MSH5	767	0.064
MSH5	768	0
MSH5	769	0.08
MSH5	770	0.145
MSH5	771	0.161
MSH5	772	0.048
MSH5	773	0.29
MSH5	774	0.112
MSH5	775	0.129
MSH5	776	0.258
MSH5	777	0.338
MSH5	778	0.37
MSH5	779	0.274
MSH5	780	0.225
MSH5	781	0.129
MSH5	782	0.145
MSH5	783	0.048
MSH5	784	0.048
MSH5	785	0.129
MSH5	786	0.193
MSH5	787	0.209
MSH5	788	0.403
MSH5	789	0.145
MSH5	790	0.193
MSH5	791	0.048
MSH5	792	0.258
MSH5	793	0.048
MSH5	794	0
MSH5	795	0.161
MSH5	796	0.048
MSH5	797	0
MSH5	798	0.048
MSH5	799	0.08
MSH5	800	0.37
MSH5	801	0.193
MSH5	802	0.241
MSH5	803	0.08
MSH5	804	0.032
MSH5	805	0.145
MSH5	806	0.032
MSH5	807	0.048
MSH5	808	0.048
MSH5	809	0.032
MSH5	810	0.177
MSH5	811	0.129
MSH5	812	0.08
MSH5	813	0.241
MSH5	814	0.145
MSH5	815	0.258
MSH5	816	0.112
MSH5	817	0.387
MSH5	818	0.532
MSH5	819	0.532
MSH5	820	0.225
MSH5	821	0.112
MSH5	822	0.225
MSH5	823	0.532
MSH5	824	0.29
MSH5	825	0
MSH5	826	0.129
MSH5	827	0.161
MSH5	828	0.129
MSH5	829	0.096
MSH5	830	0.064
MSH5	831	0.048
MSH5	832	0.177
MSH5	833	0.032
MSH5	834	0
MSH5	835	0
MSH5	836	0
MSH5	837	0.048
MSH5	838	0
MSH5	839	0.064
MSH5	840	0.032
MSH5	841	0.016
MSH5	842	0.274
MSH5	843	0.387
MSH5	844	0.048
MSH5	845	0.096
